# Supplementary material for: Comparison of Remimazolam–Flumazenil versus Propofol for Recovery from General Anesthesia: A Systematic Review and Meta-Analysis
Source: J Clin Med. 2023 Nov 26;12(23):7316. doi: 10.3390/jcm12237316 (PMC10707179; doi:10.3390/jcm12237316)
Supplement: Supplementary file 1 [file jcm-12-07316-s001.zip]

Archive with 1 entries (1 files):
- jcm-2672398-supplementary.pdf
